# Supplementary material for: FAM198B promotes colorectal cancer progression by regulating the polarization of tumor-associated macrophages via the SMAD2 signaling pathway
Source: Bioengineered. 2022 May 19;13(5):12435–45. doi: 10.1080/21655979.2022.2075300 (PMC9276016; doi:10.1080/21655979.2022.2075300)
Supplement: Supplemental Material [file KBIE_A_2075300_SM2875.zip]

Archive with 2 entries (2 files):
- Language certificate.pdf
- Supplementary Figure and legendsclean.docx
